# Supplementary material for: Chemical Constituent Analysis of Ranunculus sceleratus L. Using Ultra-High-Performance Liquid Chromatography Coupled with Quadrupole-Orbitrap High-Resolution Mass Spectrometry
Source: Molecules. 2022 May 20;27(10):3299. doi: 10.3390/molecules27103299 (PMC9145087; doi:10.3390/molecules27103299)
Supplement: Supplementary file 1 [file molecules-27-03299-s001.zip]

Archive with 1 entries (1 files):
- molecules-1734346-supplementary.pdf
